# Supplementary material for: ALDH1L2 regulates reactive oxygen species and acinar-to-ductal metaplasia in the pancreas
Source: Nat Metab. 2026 Apr 1;8(4):810–23. doi: 10.1038/s42255-026-01456-5 (PMC13120998; doi:10.1038/s42255-026-01456-5)
Supplement: Supplementary file 2 — Statistical source data of Fig. 1. [file 42255_2026_1456_MOESM2_ESM.xlsx]

## Sheet: Fig 1C
Expression data extracted from the human protein atlas
	ALDH1L2		ALDH1L1
pancreas	39.4		43
salivary gland	12.7		86
cervix	5.1		15.1
seminal vescile	4.4		6.7
smooth muscle	4		2
adipose tissue	3.6		73.8
prostate	3.5		14.1
urinary bladder	3.3		27.3
stomach	3.2		9.2
appendix	3		1.9
gallbladder	2.7		2.2
cerebral cortex	2.6		54
duodenum	2.5		0.2
rectum	2.2		5.2
Vbreast	2.2		27.9
colon	2.1		9.8
cerebelum	2		26.4
thryoid gland	2		2.5
endometrium	1.9		7
Heart muscle	1.9		25.6
lung	1.8		3
tonsils	1.6		4.5
spinal cord	1.5		13.7
fallopian tubes	1.5		15.5
Vagina	1.4		6.2
small intestine	1.3		5.4
pituitary gland	1.2		4.4
eospophagus	1.2		6.4
tongue	1.2		57.6
hypothalamus	1.1		23.6
testis	1.1		14.6
epididymis	1		2.5
Ovary	1		43.9
placenta	1		0
Midbrain	0.9		42.9
amygdala	0.9		56.9
hipoocampal formation	0.9		28.8
skin	0.9		3.4
lymphbodes	0.9		0.3
skeletal muscle	0.8		87.5
Retina	0.7		8.5
spleen	0.7		0.4
basal ganglia	0.6		67.5
adrenal gland	0.6		36
bone marrow	0.6		0.3
choroid plexus	0.5		48.3
parathyroid gland	0.5		14.6
thymus	0.5		3.6
Kidney	0.4		112.4
liver	0.2		358.6

## Sheet: Fig 1 F&G
RT-qPCR on isolate pancreatic cell populations of female mice
Aldh1l2
CD45-EpCAM-Podo-	Acinar	Ductal	Stromal
37	751	27	79
66	1014	102	56
107	1026	69	99
16	985	15	71
43	2060	106	70
76	1073		106
49			83
78			69
174			68
44
Aldh1l1
CD45-EpCAM-Podo-	Acinar	Ductal	Stromal
17	445	297	196
34	360	526	88
13	779	518	58
18	403	459	110
21	898	614	94
25	497		137
13			56
69			109
30
