# Supplementary material for: ALDH1L2 regulates reactive oxygen species and acinar-to-ductal metaplasia in the pancreas
Source: Nat Metab. 2026 Apr 1;8(4):810–23. doi: 10.1038/s42255-026-01456-5 (PMC13120998; doi:10.1038/s42255-026-01456-5)
Supplement: Supplementary file 4 — Statistical source data of Fig. 2. [file 42255_2026_1456_MOESM4_ESM.xlsx]

## Sheet: Fig 2A
MFI of Mitosox probe detection in ex-vivo acinar cells from WT and KO mice
WT	KO
13184	31574
16582	35763
14374	33956

## Sheet: Fig 2B
Quantification with QuPath of MDA immunohistochemistry staining in Aldh1l2 WT and KO mice
WT	KO
14.198	190.049
0.854	89.592
18.295	158.809
17.232	102.434
5.461	53.741
61.615	162.381
1.123	138.72
1.027	129.203
5.086	139.057
	161.114

## Sheet: Fig 2C
Experiment	Mh040	Pancreatic tissue		LC-MS
Total glutathion pool (GSH+GSSG)
WT	KO
1.42102	0.975619
1.06279	0.989828
0.695801	1.39769
1.10433	1.42458
0.961729	1.90172
0.976313	1.91518
0.77801

## Sheet: Fig 2E
3D collagen embedded acinar cells at day 3 (size in um).
WT	KO
49.95	149.151
114.298	149.162
61.177	82.397
109.6	51.492
83.007	84.95
153.046	68.167
84.364	64.202
68.139	166.67
82.359	142.843
91.582	86.898
101.331	154.339
96.762	119.975
79.157	79.157
41.523	152.083
58.363	88.231
46.042	101.829
77.193	86.898
103.116	84.312
90.935	94.68
75.916	85.638
122.569	110.243
68.738	82.367
55.124	120.08
60.364	116.142
97.41	140.077
96.01	121.915
69.387	73.304
63.58	80.422
97.274	56.417
72.632	87.604
80.539	101.295
75.883	105.181
94.972	92.46
73.304	174.333
104.564	160.823
99.388	199.15
83.167	109.039
72.676	84.96
67.594	58.492
114.797	102.492
114.797	152.397
83.015	76.049
88.195	164.146
97.929	142.03
62.308	99.758
167.643	189.426
77.952	99.941
73.278	151.793
55.033	103.269
110.363	127.504
93.417	70.711
99.251	142.349
98.826	187.481
81.801	81.124
83.005	133.129
66.528	54.487
111.538	65.509
70.062	45.712
88.747	114.178
114.089	137.532
103.764	89.049
86.269	102.461
89.548	195.844
95.977	51.878
94.997	43.448
105.015	56.451
44.82	134.533
62.902	74.586
78.917	158.877
100.923	124.55
75.502	164.168
120.946	85.896
82.397	67.442
109.61	132.939
87.051	59.663
92.104	75.36
88.279	147.865
73.972	180.276
67.641	192.782
116.726	88.844
46.69	123.238
84.302	118.024
86.896	107.048
53.569	150.448
76.907	136.867
156.024	100.547
74.578	119.462
118.051	88.202
56.804	156.071
77.723	131.386
103.14	62.267
121.889	78.046
88.279	59.663
72.31
70.035
102.533
84.302
77.171
83.694
69.39
60.312
94.757
65.499
68.09
118.758
71.359
129.891
101.171
92.789
72.629
113.811
95.983
91.472
81.083
71.335
106.017
53.211
64.877
83.676
122.733
166.015
54.476
70.687
87.554
80.435
153.062
85.109
63.713
98.603
57.099
65.496
89.492
66.145
64.899
78.036
59.716
115.729
96.623
72.814

## Sheet: Fig 2F
3D acinar cells embedded in collagen, size of ductal structures at day 3 with or without 300uM NAC
	<100 um	>100 um
KO	30	55
KO_NAC	44	43

## Sheet: Fig 2G
Body weight to pancreas weight ratio of WT or KO ALdh1l2 mice either injected with PBS or Caerulein (pancreatitis)
PBS		Caerulein
WT	KO	WT	KO
0.497738	0.5	0.402477	0.3207
0.428954	0.478261	0.338983	0.325733
0.592885	0.555556	0.368853	0.426229
0.489297		0.380952	0.416667
0.48048		0.419355	0.364372
0.454545		0.3125	0.405405
0.527383		0.321285	0.401235
0.521739		0.355731	0.37037
0.527383			0.355731
0.452675

## Sheet: Fig 2H
Quantification of Amylase in the blood of WT or KO ALdh1l2 mice either injected with PBS or Caerulein (pancreatitis)
PBS		Caerulein
WT	KO	WT	KO
1581	1717	9379	7985
944	2154	8870	8389
1620	2067	7075	7098
1268		9083	8930
1390		8253	5672
1409		8659	8157
		10126	7819
		10216	5286
			8306

## Sheet: Fig 2J
Quantification of ADM (%of ADM area) in the pancreas of mice injected with caerulein.
Quantification on H&E stain
WT (PBS)	KO (PBS)	WT	KO
1.36	0.4	32.75	29.99
0.78	0.96	29.68	59.84
1.02	1.02	25.42	74.74
0.46		17.42	26.55
0.7		40.65	26.92
0.79		40.33	27.78
0.96		22.49	76.02
0.4		19.3	36.45
0.77		21.16	26.65
0.46			47.07
0.81

## Sheet: Fig 2L
Untreated	KO	KO-NAC 1%		Caerulein
0.0475113	0.390323	0.179141
0.0952891	0.439966	0.442485
0.0318761	0.971953	0.248331
0.0291375	0.706323	0.348197
0.108055	0.38744	0.5
0.039779	0.46118	0.112876
0.00868486	0.843925	0.50085
0.055199	0.504468	0.137474
0.00888889	0.33691	0.426738
0.0312152	0.582133	0.749791
0.06974	0.98627	0.114286
0.0753341	0.727182	0.358173
0.0155039	0.601509	0.174167
0.0769231	0.652863	0.355357
0.0593472	0.804772	0.837172
0.0212465	0.332436	0.235946
0.0308642	0.614724	0.810032
0.0413589	0.669725	0.522705
0.0250991	0.826568	0.582888
0.03125	0.882604	0.598131
0.0330368	0.738782	0.243359
0.0452716	0.754634	0.944717
0.0123609	0.965686	0.404234
0.0517241	0.770325	0.883659
0.0154839	0.622893	0.401961
0.0423216	0.724176	0.352889
0.0046875	0.917976	0.851326
0.0315956	0.852356	0.442512
	0.798883	0.874885
	0.845272	0.520792
	0.600592	0.173002
	0.705142	0.406463
	0.94086	0.1417
	0.651489	0.337117
	0.250554	0.439689
	0.422847	0.3054
	0.914737	0.304144
	0.608428	0.286544
	0.293126	0.64485
	0.280576	0.886463
	0.649485	0.264228
	0.430723	0.157895
	0.363564	0.476234
	0.398545	0.60241
	0.349474	0.275745
	0.486293	0.858696
	0.35635	0.36007
	0.425897	0.666239
	0.746283	0.50359
	0.703704	0.452524
	0.758716	0.469499
	0.559633	0.40371
	0.726984	0.860058
	0.597514	0.527851
	0.691866	0.610372
	0.864644	0.667005
	0.917637	0.810507
	0.453097	0.408247
	0.56745
	0.675048
	0.640545
	0.491061
	0.439134
	0.491081
