# Supplementary material for: ALDH1L2 regulates reactive oxygen species and acinar-to-ductal metaplasia in the pancreas
Source: Nat Metab. 2026 Apr 1;8(4):810–23. doi: 10.1038/s42255-026-01456-5 (PMC13120998; doi:10.1038/s42255-026-01456-5)
Supplement: Supplementary file 5 — Statistical source data of Fig. 3. [file 42255_2026_1456_MOESM5_ESM.xlsx]

## Sheet: Fig 3F
Quantification of PanIN in 9 week old KPC mice WT or KO Aldh1l2
Quantif with H&E
	WT												KO
NT	0.296714	0.0944209	0.820931	0.918663	0.952775	0.156229	0.393152	0.8135	0.8318	0.5172			0.190544	0.721136	0.408833	0.370373	0	0.0308147	0.311741	0	0.0513	0.4704	0
LG	0.604082	0.331526	0.100603	0.0643444	0.0353611	0.666368	0.487759	0.1203	0.0929	0.23478			0.340997	0.195613	0.340252	0.526215	0.756566	0.473525	0.483412	0.251	0.0399	0.2595	0.4771
HG	0.0992037	0.534054	0.0784665	0.0169922	0.0118635	0.177403	0.119089	0.0662	0.0754	0.227962			0.46846	0.083251	0.250916	0.103412	0.243434	0.495661	0.204847	0.749	0.5577	0.27	0.5229

## Sheet: Fig 3H
Survival curve of KPC Aldh1l2 WT or KO
Days elapsed	KO	WT
84	1
78	1
110	1
92	1
78	1
132	1
67		1
90		1
99		1
142		1
92		1
83		1
84		1
84		1
129		1
132	1
132	1
90	1
103	1
114	1
87	1
72	1
132	1
126	1
117	1
134	1
85	1
99	1
102	1
103	1
94		1
153		1
329		1
92	1
137		1
69	1
120		1
82		1
80		1
108		1
90	1
114	1
66	1
62	1
102		1
107	1
75	1
167	1
107		1
107		1
109		1
112		1
96		1
181		1
155	1
101	1
114	1
114		1
117		1
130		1
91		1
66	1

## Sheet: Fig 3J
Acinar cell cancer model (KVBS line). Tumour weight between 16 and 18 weeks
Aldh1l2
WT/HET	KO
2.89	0.9115
1.77	0.3
1.58	0.23
1.89	1.07
2.63	0.8
1.96	1.77
2.11	0.532
0.71	0.288
1.35	0.81
3.29
4.29
0.89
0.4
0.82
0.95
2.26
4.29
0.89
0.4
0.82
0.95
2.26
0.85
0.193
1.036
0.504
0.51
2.15
0.62
0.819
0.195
0.239
0.736
0.756
0.36
0.65
2.16
3.4
0.5
1.62
1.99
1.74
2.02
0.79
0.365
0.37
0.263
0.9
0.79
