# Supplementary material for: ALDH1L2 regulates reactive oxygen species and acinar-to-ductal metaplasia in the pancreas
Source: Nat Metab. 2026 Apr 1;8(4):810–23. doi: 10.1038/s42255-026-01456-5 (PMC13120998; doi:10.1038/s42255-026-01456-5)
Supplement: Supplementary file 7 — Statistical source data of Fig. 4. [file 42255_2026_1456_MOESM7_ESM.xlsx]

## Sheet: Fig 4A
KVAK mouse line	Formate in blood	NMR
WT	KO
0.0304534	0.0451958
0.0273921	0.0426179
0.0289227	0.036737
0.0247336	0.0458403
0.0329507	0.0358509
0.0341591	0.0357703
0.0360926	0.0402011
0.0345619	0.0422957
0.0335952	0.0372204
0.0343202	0.0419734
0.0336758	0.0410873
0.0345619	0.0402011
0.0360926	0.0412484

## Sheet: Fig 4B
KVAK mouse line	Formate in interstital fluid of the pancreas	NMR
WT	KO
0.211	0.594
0.328	0.584
0.407	0.558
0.482	0.514

## Sheet: Fig 4C
Quantification of formate in the supernatant of acinar and ductal cells by NMR
D0	D6
0.450847	0.75348
0.486441	0.885348
0.570339	0.917582
0.553177	0.79235
0.488796	0.914754
0.506187	0.92623
	0.600996
	0.596014
	0.5479

## Sheet: Fig 4D
RT-qPCR of Aldh1l2 of fragments of the pancreas of KC mice
Pancreas	PanINs
3783	1118
3972	86
5028	2654
4769	902
5628	97
5772	149
5932	306
4037	9
5923	65
4059	37
5640	20
4832	64
3239	39
3193	24
3367	28
2728	8
6151	105
4712	84
3034	87
3335	7
3477	798
3400	208
2699
4015
3231
3153

## Sheet: Fig 4E
RT-qPCR of Aldh1l2 of fragments of the pancreas of KC mice obver and under 40 week old
Aldh1l2
PanINs	PDAC
1118	65
86	37
902	20
97	64
149	39
306	24
9	28
87	8
7	105
798	84
208

## Sheet: Fig 4F
Quantification of circulating formate in KC mice by NMR
25 W	40W
81	76
25	63
19	76
75	100
77	93
67	77
76	82
49	67
	87
	66
	94
	103
	71
	115
	84

## Sheet: Fig 4G
Circulating Formate measured in the blood of tumour bearing KFC mice at different time points								measured by NMR
Fromate
6 weeks	12 weeks	18weeks
84	158	196
92	150	237
107	181	142
126	383	183
118	424	776
250	135	386
160	111	121
106	132	609
149		526
		183

## Sheet: Fig 4H
Levels of formate in the blood of patients with either pancreatitis or pancreatic cancer patients as meausred by LC-MS
Pancreatitis	Cancer
0.772933	0.532986
1.50437	0.57886
0.977413	0.470039
0.766042	0.554795
0.913023	0.584118
0.508597	0.395789
0.785623	0.590701
0.938504	0.834299
0.73511	0.818003
1.40631	0.602834
0.701068	0.812541
0.807381	0.754613
0.664348	0.887679
0.524099	1.02143
0.43452	0.540675
0.681843	0.494617
0.510586	0.418466
0.742831	0.586416
0.494109	0.733405
0.34038	0.724318
0.480781	0.701401
0.412997	0.866657
0.463948	1.14471
0.504792	1.46573
1.20182	0.814732
0.45149	1.73199
0.265228	1.61471
0.442142	1.22414
0.492323	1.04968
1.15691	0.548409
0.500104	0.964477
0.650186	0.979184
0.673499	0.840961
1.17271	0.433209
0.757984	0.46017
0.86691	0.571374
0.549902	0.545139
0.489376	0.597793
1.05704	0.476652
0.595921	0.575968
0.614677	0.725333
0.632969	0.54932
0.521466	0.835959
0.575302	0.953108
0.634957	0.776871
0.620671	0.699738
0.53668	0.584926
0.611409	0.852505
0.714469	0.602379
0.653153	0.492802
0.926952	0.548225
0.65076	0.592012
1.27934	0.584912
0.839976	0.558338
0.965662	0.68839
0.782218	0.640769
0.83413	0.567514
0.405659	1.0368
0.740163	1.15901
0.648724	1.03929
0.824735	0.581781
0.418432	0.486405
0.420482	0.981923
0.307239	0.553842
0.545748	0.666426
1.08115	0.5032
0.86241	0.391856
1.26552	1.00077
0.351751	1.18037
0.574826	0.671837
0.514841	0.968585
0.458653	0.881184
0.572238	0.637521
0.544417	0.586664
0.447364	0.968956
0.331409	1.15309
0.712955	0.668021
0.436546	0.791141
0.247392	1.05207
0.37882	0.655102
0.426075	0.629859
0.591906	0.964508
0.483244	0.518959
0.63229	0.658245
0.899967	0.718743
0.902892	0.450352
0.644147	1.31973
0.622427	1.67233
0.665692	1.28301
1.02793	0.851977
0.579581	0.583254
1.14866	1.31009
1.24652	0.794147
1.18651	1.15277
1.06601	0.703384
0.86498	0.754034
1.09422

## Sheet: Fig 4I
Levels of formate in the blood of pancreatic cancer patients as meausred by LC-MS
Classified by tumour size (TMN classification)
T1-T2	T3-T4
0.584926	0.532986
0.640769	0.584118
0.655102	0.866657
0.571374	0.575968
0.776871	0.54932
0.964508	0.835959
0.583254	0.953108
0.545139	0.584912
0.492802	0.558338
0.395789	1.15901
0.812541	0.581781
0.725333	0.981923
1.00077	0.5032
0.754034	0.968585
0.548409	0.881184
0.964477	0.791141
0.979184	0.629859
0.46017	0.518959
0.699738	0.658245
0.852505	0.887679
0.666426	0.553842
0.450352	0.540675
	0.494617
	0.724318
	1.14471
	1.61471
	0.68839
	1.03929
	0.486405
	1.15309
	0.668021
	1.05207
	0.718743
	1.31973
	1.67233
	1.15277
	0.703384
	0.590701
	0.602834
	0.754613
	0.586416
	0.733405
	0.701401
	1.46573
	0.814732
	1.22414
	0.840961
	0.433209
	0.597793
	0.476652
	0.602379
	0.592012
	0.567514
	0.637521
	0.851977
	1.31009
	0.57886
	0.470039
	0.554795
	0.834299
	1.02143
	0.418466
	1.73199
	1.04968
	0.548225
	1.0368
	0.391856
	1.18037
	0.671837
	0.586664
	1.28301
	0.794147
	0.818003
	0.968956

## Sheet: Fig 4J
Formate peak area in the blood of WT mice over time (LC-MS)
days	WT
6	81110170	146000000	160000000	66189895	150000000	167000000	143000000	58173142	113000000	103000000	137000000
14	34630827	148000000	157000000	72918279	143000000	138000000	172000000	46185496	122000000	182000000	120000000
88	27299045	91096529	110000000	47866898	136000000	129000000	81181858	53321856	81775987	120000000	83878455

[truncated: 2 more sheets: Fig 4K, Fig 4L]
