# Supplementary material for: ALDH1L2 regulates reactive oxygen species and acinar-to-ductal metaplasia in the pancreas
Source: Nat Metab. 2026 Apr 1;8(4):810–23. doi: 10.1038/s42255-026-01456-5 (PMC13120998; doi:10.1038/s42255-026-01456-5)
Supplement: Supplementary file 8 — Statistical source data of Extended Data Fig. 1. [file 42255_2026_1456_MOESM8_ESM.xlsx]

## Sheet: Fig S1A
Expression data extracted from the human protein atlas
SHMT2		MTHFD1L		MTHFD2
60.3		10.3		63.8
29.8		3.1		17.2
21.8		6.8		27.5
11.3		6.9		16.1
26.3		9.8		26.3
24.6		12.3		38.5
13.4		5.4		15.8
25.4		12.5		46.3
31.3		5.8		35
42.1		11.3		52.9
19.5		5.7		19.4
20.1		8.7		19.3
34.5		3.4		18.1
26.4		7.8		32.6
23		7.6		33.8
31.4		7.1		29.6
17.4		21.1		2.7
33.6		10.7		17.9
18.7		8.1		20.8
23.3		11.1		19
22.9		18.9		22.3
57		10.6		56.2
10.3		9.2		13.5
22.5		7		33.1
22.9		4		19.8
26.2		5		15.6
15.4		8.9		17.5
45.2		6.5		21.8
29.3		0.7		53.1
9.5		7.3		10.8
4.9		11.3		17.1
18.4		7.2		14.1
30.1		15		12.4
32.5		13.8		16.9
10.1		7.4		18
10.7		6.4		6.8
11.8		5.8		5.7
35.4		5.8		11.4
50.9		11		44.5
35.3		1.3		35.3
13.5		7.4		2.8
34		9		18.6
11		6.3		5.3
24.6		11.8		11.8
40.9		13.2		25.7
18.3		10.9		13.8
15		6.6		9.5
35.1		8.4		27.8
31.2		12.3		18.9
177.8		5.4		7.1

## Sheet: Fig S1B
RT-qPCR on isolate pancreatic cell populations
Shmt2
CD45-EpCAM-Podo-	Acinar	Ductal	Stromal
39	209	50	139
46	165	77	108
42	568	60	141
37	373	63	100
53	473	69	192
66	334		195
66			208
92			173
36
Mthfd1l
CD45-EpCAM-Podo-	Acinar	Ductal	Stromal
44	65	44	22
27	40	43	14
18	149	49	40
25	99	51	39
20	87	46	42
34	46		34
27			43
33			35
28

## Sheet: Fig S1C
ALDH1L2 RNA expression extracted from GSE179248
Collagen embeded acinar cells at d0 and d6
ALDH1L2
D0	D6
4706	3014
1682	992
6462	3412
4517	809
8654	2129
4797	1658
1949	1820
1247	2091
2605	790
6352	2035
5403	2770
6218	1853
2608	1990
3858	1142

## Sheet: Fig S1D
ALDH1L2 RNA expression extracted from GSE240106
2D ex-vivo culture of acinar cells at d0 and d4
Krt19			Amy2b			Aldh1l2
D0	D4		D0	D4		D0	D4
14.0134	109.771		7573.59	15.1544		20.6571	2.53324
16.6503	109.9		7573.59	28.5363		26.0961	2.76608
17.1023	79.3337		7573.59	15.4202		27.2138	3.42733

## Sheet: Fig S1E
ALDH1L2 RNA expression extracted from GSE240106
2D ex-vivo culture of acinar cells at d0 and d4
Me1			Mthfd1l			G6pdx			Nadk			Gclc
D0	D4		D0	D4		D0	D4		D0	D4		D0	D4
0.54479	7.93578		2.34766	3.63967		5.80808	9.07512		13.3715	12.9798		3.34796	30.05
0.145277	8.48057		2.36342	3.68693		3.99305	7.84998		13.5766	13.5766		1.83729	31.4382
0.254235	7.51811		2.11132	3.15123		3.51661	7.05591		13.3715	12.122		2.28641	23.252

## Sheet: Fig S1F
ALDH1L2 RNA expression extracted from GSE240106
2D ex-vivo culture of acinar cells at d0 and d4
Me2			Mthfd2			Nadk2			Idh2
D0	D4		D0	D4		D0	D4		D0	D4
14.6038	0.0785151		26.3121	15.4506		3.32908	1.31876		28.054	8.6673
14.3683	0.0785151		25.8913	14.8294		3.84372	1.49567		29.134	9.72034
7.85151	3.45466		26.8732	15.0699		3.53815	1.67258		30.3221	10.8004
