# Supplementary material for: ALDH1L2 regulates reactive oxygen species and acinar-to-ductal metaplasia in the pancreas
Source: Nat Metab. 2026 Apr 1;8(4):810–23. doi: 10.1038/s42255-026-01456-5 (PMC13120998; doi:10.1038/s42255-026-01456-5)
Supplement: Supplementary file 9 — Statistical source data of Extended Data Fig. 2. [file 42255_2026_1456_MOESM9_ESM.xlsx]

## Sheet: Fig S2A
GTT --> WT vs KO Aldh1l2
Min	WT								Aldh1l2 KO
0	8.5	5.7	8.3	10.7	11	10.5	9.7	9	6.4	10	8.8	12.1	10.1	10.6	7.8
15	12.4	13.5	15.3	20.2	22.4	19.6	15.8	15.9	12.6	17.3	18.8	19.9	18.9	18.1	16
30	11.4	10.8	12.3	19.5	14.8	18	17.7	14.2	10.5	11.2	15	16.3	17.4	11.5	12.5
60	8.3	7.5	9.2	13.8	10.8	12.8	14	10.5	7.4	9.8	10.7	15	10.5	11	9.7
90	7.7	6	8.3	10.4	8.7	10.5	11	7.3	5.9	8.9	9.7	9.4	8.1	8.1	8.5
120	8.4	6.9	8	9.1	8.6	8.6	11.8	7.5	5.7	8.4	8.4	7.4	7.5	8	7

## Sheet: Fig S2B
Weight of Aldh1l2 WT and KO mice
8 weeks			100 weeks
WT	KO		WT	KO
30.7	27.4		54.03	32.8
24.9	27.8		50.6	35.7
30.5	23.7		51.2	40.2
29.4	25.4		32.8	30.57
24.6	29.9		35.7	38.76
29.4	25.9		35.76	33
			31.53	25.9
			35.7	36.7
			34
			35.3

## Sheet: Fig S2C
Quantification of Amylase in the blood of WT or KO ALdh1l2 mice either injected with PBS or Caerulein (pancreatitis)
WT	KO
811	1095
1018	938
713	798
807	991
736	704
689	855
831	945
743	901
970	918
673

## Sheet: Fig S2E S2F S2G
Experiment	Mh040	Pancreatic tissue		LC-MS
E			G			F
Relative abundance of GSSG			Relative abundance of GSH			GSH/GSSG
WT	KO		WT	KO		WT	KO
0.790698	1.65616		0.764461	0.142719		0.787561	0.070197
1.68493	0.888931		0.981761	1.11627		0.532168	1.02292
0.913532	1.40163		1.10076	1.39649		1.11353	0.811604
0.564507	1.42393		1.24878	1.42908		1.23925	0.817537
1.26598	1.97182		0.858792	1.8206		0.584751	0.75212
0.829273	1.51764		0.908777	1.46002		1.10689	0.783662
0.951082			1.12684			0.864909
			1.00983

## Sheet: Fig S2J
3D acinar cells embedded in collagen, size of ductal structures at day 3 with or without 300uM NAC
	<100 um	>100 um
WT	33	106
WT_NAC	31	95

## Sheet: Fig S2L
Quantification of picrosirius red staining of mice undergoing pancreatitis
PBS		Caerulein
WT	KO	WT	KO
0.7245	0.9543	2.6459	4.9749
1.6311	0.9797	3.6165	8.1132
0.7398	0.8489	6.5681	12.6124
0.7219		6.7374	18.568
0.8764		3.7437	4.7027
1.1116		3.2633	12.7065
		9.218	7.2658
		2.8476	12.2058
		2.3634	15.7498

## Sheet: Fig S2M
Quantification of ADM with CK19/amylase staining (percentage of cells that lost amylase and/or Ck19
	WT						KO
day 3	0.0938575	0.097393	0.0960875	0.0929964	0.120289		0.165189	0.209854	0.179524	0.153475	0.147284	0.207245
day 7	0.0219812	0.00971523	0.0170776	0.0201217	0.0208657		0.0712324	0.0475926	0.0562239	0.0487927	0.0494666	0.0417377
