# Supplementary material for: ALDH1L2 regulates reactive oxygen species and acinar-to-ductal metaplasia in the pancreas
Source: Nat Metab. 2026 Apr 1;8(4):810–23. doi: 10.1038/s42255-026-01456-5 (PMC13120998; doi:10.1038/s42255-026-01456-5)
Supplement: Supplementary file 11 — Statistical source data Extended Fig. 3 [file 42255_2026_1456_MOESM11_ESM.xlsx]

## Sheet: Fig S3E
IHC staining for CD3+ and FOXP3+ in tha pancreas of KPC 9 week old mice							EXP ---> EHP1270/19
Percentage of positive cells per field of view (3-5 fields of view per mouse)
CD3+			FOXP3+
WT	KO		WT	KO
2.757	4.397		0.5161	0.1992
1.427	3.528		0.3261	1.651
0.4816	3.619		0.1801	1.005
1.105	0.5826		0.3799	0.4834
0.759	0.7281		0.248	0.2899
0.8963	1.212		0.2805	0.8589
0.778	0.513		0.5439	0.2905
0.9425	0.7478		0.8917	1.04
0.4056	1.444		1.277	0.753
0.1989	0.6861		1.009	0.3837
0.9395	0.6061		0.4474	0.7222
0.6771	0.2607		0.2785	0.7276
0.597	0.4122		0.3509	0.5855
0.445	0.9123		0.1072	0.6945
0.4205	0.5929		0.8235	1.651
1.161	0.594		0.2795	0.6405
1.616	0.3659		0.3651	0.5662
0.9587	0.5016		0.6751	0.5387
1.278	1.173		0.3092	0.3757
	0.8763		0.3371	0.4175
	1.092		0.6259	0.0452
	1.823			0.4678
	0.4797			0.3467
	0.9813			0.3761

## Sheet: Fig S3H
Subcut injection of KPC-7 cell line with stable over-expression of Aldh1l2 in male mice.
days	CTL						OE-Aldh1l2
0	0	0	0	0	0	0	0	0	0	0	0	0	0
7	0	0	20.25	0	70.875	30.625	21.4375	48	4	5	36.75	5	43.75
13	0.5	60	36	0	93.75	81.25	65.8125	70.875	36	48		33.6875	36
16	0.5	112.5	83.1875	0	169	180	135	144	15.75	87.5	72	81.25	40
20	4	151.25	190.125	15.75	232.375	269.5	162	126	60.75	128.562	96.1875	179.562	18
24	50.625	368	267.188	32	309.375	496.375	281.25	320	147.875	190.125	253.5	465.75	137.312

## Sheet: Fig S3I and Fig S3J
ADM quantification in 180 day old KC and 42 day old KFC mice WT or KO for Tigar
KC mice			KFC mice
WT	KO		CTR	KO
17	127		22	27
45	86		26	99
27	60		28	36
7	60		19	62
59	31		10
14	30		40
	44		11
	63

## Sheet: Fig S3K
RT-qPCR on isolate pancreatic cell populations of female mice
Tigar
CD45-EpCAM-Podo-	Acinar	Ductal	Stromal
47	34	43	49
61	38	67	50
70	81	41	40
48	92	61	40
41	26	43	66
62	0		53
85			74
58			54
67
