# Supplementary material for: ALDH1L2 regulates reactive oxygen species and acinar-to-ductal metaplasia in the pancreas
Source: Nat Metab. 2026 Apr 1;8(4):810–23. doi: 10.1038/s42255-026-01456-5 (PMC13120998; doi:10.1038/s42255-026-01456-5)
Supplement: Supplementary file 13 — Statistical source data Extended Fig. 4 [file 42255_2026_1456_MOESM13_ESM.xlsx]

## Sheet: Fig S4A
Formate levels in plasma and tumour interstital fluid of subcut PDAC tumours in male mice
Plasma	TIF
65.1083	892.033
61.2309	740.304
64.1389	627.733
61.5541	1374.03
65.1083	1038.97

## Sheet: Fig S4B
Quantification of formate by NMR in the supernatant of KPC-7 cells over expressiong Aldh1l2
CTL	OE
0.1534	0.0428
0.1676	0.0353
0.1631	0.0391
	0.0534
	0.0477
	0.0528
	0.0423
	0.0376
	0.039
	0.0761
	0.0668
	0.0755

## Sheet: Fig S4C
Mh039	formate in blood of tumour bearing mice				All recepient mice were males
CTL (empty vector)	OE-Aldh1l2
0.372673	0.244287
0.266082	0.247787
0.281753	0.232402
0.238231	0.270922
0.4255	0.267308
0.322873	0.286575

## Sheet: Fig S4D
RT-qPCR of Aldh1l2 of fragments of the pancreas of KC mice
Age (weeks)	Aldh1l2 rel to 1000 Hprt
22	1118
22	86
18	902
18	97
18	149
18	306
18	9
59	65
59	37
58	20
58	64
57	39
57	24
57	28
57	8
55	105
55	84
39	87
39	7
37	798
37	208

## Sheet: Fig S4F
Valine measured by NMR in the blood of KC mice
25 weeks	40 weeks
0.048	0.0377
0.0185	0.0527
0.0134	0.0493
0.0356	0.0588
0.0392	0.0608
0.0484	0.0419
0.0519	0.0544
0.0384	0.0259
	0.0455
	0.0883
	0.0469
	0.0363
	0.031
	0.0459
	0.0505
	0.048

## Sheet: Fig S4G
Circulating valine measured in the blood of tumour bearing KFC mice at different time points								Measured by NMR
Valine
6 weeks	12 weeks	18weeks
0.023	0.0267	0.0208
0.0244	0.0289	0.0233
0.0223	0.027	0.0239
0.0229	0.0196	0.0148
0.0311	0.0164	0.0292
0.0184	0.0222	0.0187
0.0187	0.0226	0.0362
0.0245	0.0163	0.0201
0.0129		0.0291
		0.0256

## Sheet: Fig S4H
Levels of formate in the blood of pancreatic cancer patients as meausred by LC-MS
Correlation in between wight and formate levels
weight	Formate
74	1.13171
67	0.628013
64	1.67033
65	1.05982
74	0.719437
79	0.469995
44	0.715488
55	0.740771
58	0.768316
59	0.658173
68	0.649811
69	0.78999
64	0.828703
67	0.445791
76	1.00479
72	1.24491
74	1.49763
66	1.01572
65	0.431555
82	0.462281
70	0.990141
65	0.774674
76	0.91355
88	0.61814
88	1.71973
78	0.73685
92	0.87992
80	0.771196
74	0.471418
75	0.989727
85	0.874413
86	0.867814
79	1.01312
98	0.637071
87	0.780511
92	0.449976
70	1.28284
78	0.636371
80	1.29903
57	1.00369
80	0.614279
96	0.724189
75	0.601905
63	0.535724
86	0.767534
82	1.1475
82	0.623036
84	0.618027
82	0.540779
85	0.555644
87	0.820772
84	1.0128
82	1.30282
78	0.878052
82	1.18073
76	0.46044
89	0.976146
84	0.475938
80	1.26512
75	0.782986
84	1.50264
85	0.9329
92	0.495245
82	0.815394
78	0.639014
82	0.582831
75	0.653994
78	0.89021
89	0.582679
82	0.859389
84	0.692718
75	0.93208
84	0.825569
87	1.53922
74	0.95011
79	0.692825
78	0.920196
85	0.585368
87	1.091
94	1.40075
116	0.538627
87	0.793359
80	0.469119
84	0.563204
100	0.830425
95	0.820926
85	0.844159
87	1.16582
84	1.41362
96	1.59279
120	1.27839
90	1.25062
79	1.28372
96	0.635179
83	0.874963
84	0.608024
80	0.982176

## Sheet: Fig S4I
Levels of formate in the blood of pancreatic cancer patients as meausred by LC-MS
Correlation in between age and formate levels
age	formate
42	0.61814
44	1.13171
59	0.628013
47	1.71973
56	0.771196
43	0.989727
57	0.874413
59	1.40075
44	0.538627
50	0.637071
48	0.780511
49	0.793359
51	1.28284
58	0.469119
49	1.29903
35	0.740771
52	0.768316
53	0.601905
58	0.658173
59	0.78999
50	0.828703
53	1.18073
44	1.24491
59	1.59279
58	1.27839
50	1.28372
54	0.495245
52	0.815394
57	0.462281
49	0.874963
45	0.653994
59	0.89021
48	0.93208
48	1.53922
55	0.982176
57	0.91355
75	0.73685
62	0.87992
66	0.471418
64	0.585368
67	1.67033
71	1.091
73	1.05982
69	0.867814
62	1.01312
75	0.719437
62	0.449976
64	0.469995
66	0.636371
60	0.715488
69	1.00369
73	0.563204
69	0.614279
66	0.830425
73	0.724189
69	0.820926
60	0.535724
68	0.767534
71	1.1475
62	0.649811
70	0.623036
68	0.618027
70	0.540779
66	0.555644
72	0.820772
71	0.844159
66	1.0128
63	1.30282
77	0.878052
62	1.16582
67	1.41362
72	0.46044
76	0.445791
68	1.00479
68	0.976146
72	0.475938
75	1.26512
73	0.782986
62	1.50264
68	1.49763
66	1.01572
68	0.9329
71	1.25062
64	0.431555
64	0.639014
74	0.582831
62	0.635179
72	0.582679
61	0.859389
64	0.692718
67	0.990141
67	0.825569
66	0.95011
70	0.692825
74	0.608024
66	0.920196
63	0.774674

## Sheet: Fig S4J
Levels of formate in the blood of pancreatic cancer patients as meausred by LC-MS
Classified by sex
Female	Male
0.628013	0.61814
0.771196	1.13171
0.471418	1.71973
0.585368	0.73685
1.67033	0.87992
1.091	0.989727
1.05982	0.874413
0.793359	0.867814
1.28284	1.01312
0.469119	1.40075
1.00369	0.719437
0.563204	0.538627
0.614279	0.637071
0.830425	0.780511
0.768316	0.449976
0.820926	0.469995
0.601905	0.636371
0.535724	0.715488
0.658173	1.29903
1.1475	0.740771
0.623036	0.724189
0.828703	0.767534
0.844159	0.649811
1.0128	0.618027
0.878052	0.540779
1.16582	0.555644
1.41362	0.78999
0.46044	0.820772
1.00479	1.30282
1.26512	1.18073
0.782986	0.445791
0.9329	0.976146
1.25062	0.475938
1.28372	1.24491
0.431555	1.59279
0.639014	1.50264
0.582831	1.49763
0.874963	1.27839
0.653994	1.01572
0.692718	0.495245
0.990141	0.815394
0.93208	0.462281
0.95011	0.635179
0.692825	0.89021
0.608024	0.582679
0.920196	0.859389
0.774674	0.825569
0.982176	1.53922
	0.91355

## Sheet: Fig S4K
Levels of formate in the blood of pancreatic cancer patients as meausred by LC-MS
Classified by smoking habbit
Non-smoker	smoker
0.61814	1.13171
0.628013	0.87992
1.71973	0.585368
0.73685	1.05982
0.771196	1.01312
0.471418	0.719437
0.989727	0.538627
1.67033	0.449976
0.874413	0.469995
1.091	0.636371
0.867814	1.29903
1.40075	0.740771
0.637071	0.601905
0.780511	0.767534
0.793359	0.649811
1.28284	0.618027
0.469119	0.540779
0.715488	0.820772
1.00369	1.18073
0.563204	1.59279
0.614279	1.50264
0.830425	0.495245
0.768316	0.431555
0.724189	0.815394
0.820926	0.635179
0.535724	0.89021
0.658173	0.859389
1.1475	0.825569
0.623036	1.53922
0.555644	0.774674
0.78999
0.828703
0.844159
1.0128
1.30282
0.878052
1.16582
1.41362
0.46044
0.445791
1.00479
0.976146
0.475938
1.26512
0.782986
1.24491
1.49763
1.27839
1.01572
0.9329
1.25062
1.28372
0.462281
0.639014
0.582831
0.874963
0.653994
0.582679
0.692718
0.990141
0.93208
0.95011
0.692825
0.608024
0.920196
0.982176
0.91355

[truncated: 3 more sheets: Fig S4L, Fig S4M,N,O, Sheet1]
